# Supplementary material for: Machine Learning-Based Tomato Fruit Shape Classification System
Source: Plants (Basel). 2024 Aug 23;13(17):2357. doi: 10.3390/plants13172357 (PMC11397308; doi:10.3390/plants13172357)
Supplement: Supplementary file 1 [file plants-13-02357-s001.zip]

Archive with 12 entries (12 files):
- Table S6.csv
- Table S7.xlsx
- Figure S1.eps
- Figure S2.eps
- Figure S3.eps
- Figure S4.eps
- Figure S5.eps
- Table S1.csv
- Table S2.csv
- Table S3.csv
- Table S4.csv
- Table S5.csv
