# Supplementary material for: Machine Learning-Based Tomato Fruit Shape Classification System
Source: Plants (Basel). 2024 Aug 23;13(17):2357. doi: 10.3390/plants13172357 (PMC11397308; doi:10.3390/plants13172357)
Supplement: Supplementary file 1 [file plants-13-02357-s001.zip › Table S6.csv]

Table S6: Values for performance metrics (Precision, Recall and F1 score) of individual classes in different classification systems
		LDA			QDA			MLR			DT			RF			SVM			ANN
Classification System	Shape Classes	Precision	Recall	F1 Score	Precision	Recall	F1 Score	Precision	Recall	F1 Score	Precision	Recall	F1 Score	Precision	Recall	F1 Score	Precision	Recall	F1 Score	Precision	Recall	F1 Score
IPGRI	cylindrical	0.54	0.68	0.6	0.69	0.72	0.7	0.8	0.73	0.77	0.71	0.61	0.66	0.82	0.72	0.77	0.68	0.68	0.68	0.64	0.67	0.65
	ellipsoid	0.59	0.67	0.63	0.57	0.7	0.63	0.68	0.66	0.67	0.46	0.55	0.5	0.62	0.82	0.71	0.59	0.65	0.62	0.62	0.64	0.63
	flattened	0.61	0.85	0.71	0.54	0.77	0.63	0.59	0.71	0.65	0.66	0.76	0.7	0.71	0.73	0.72	0.74	0.85	0.79	0.68	0.74	0.71
	heart-shaped	0.7	0.84	0.76	0.55	0.62	0.58	0.71	0.84	0.77	0.43	0.83	0.57	0.7	0.84	0.76	0.65	0.83	0.73	0.74	0.89	0.81
	high rounded	0.75	0.68	0.71	0.78	0.75	0.77	0.7	0.8	0.74	0.75	0.71	0.73	0.89	0.76	0.82	0.81	0.72	0.76	0.75	0.69	0.72
	pyriform	0.81	0.88	0.85	0.79	0.67	0.72	0.7	0.71	0.7	0.74	0.69	0.71	0.85	0.92	0.88	0.78	0.91	0.84	0.85	0.82	0.84
	rounded	0.87	0.67	0.76	0.74	0.77	0.75	0.81	0.81	0.81	0.78	0.71	0.74	0.78	0.81	0.8	0.82	0.79	0.8	0.76	0.81	0.78
	slightly flattened	0.68	0.54	0.6	0.52	0.37	0.43	0.74	0.55	0.63	0.58	0.46	0.51	0.61	0.53	0.57	0.74	0.59	0.66	0.58	0.49	0.53
UPOV	circular	0.84	0.69	0.76	0.84	0.69	0.76	0.84	0.82	0.83	0.77	0.76	0.76	0.89	0.81	0.85	0.91	0.83	0.87	0.77	0.81	0.79
	cylindrical	0.78	0.67	0.72	0.78	0.67	0.72	0.65	0.65	0.65	0.78	0.62	0.69	0.87	0.77	0.82	0.78	0.78	0.78	0.7	0.59	0.64
	elliptic	0.75	0.65	0.7	0.75	0.65	0.7	0.7	0.67	0.68	0.81	0.58	0.68	0.82	0.72	0.77	0.81	0.63	0.71	0.67	0.72	0.69
	flattened	0.71	0.87	0.78	0.71	0.87	0.78	0.84	0.82	0.83	0.84	0.84	0.84	0.87	0.8	0.84	0.84	0.84	0.84	0.82	0.82	0.82
	heart-shaped	0.71	0.88	0.79	0.71	0.88	0.79	0.71	0.79	0.75	0.62	0.72	0.67	0.81	0.85	0.83	0.62	0.81	0.7	0.71	0.71	0.71
	obovate	0.5	0.5	0.5	0.5	0.5	0.5	0.5	0.4	0.44	0	NA	NA	0.25	1	0.4	0.25	1	0.4	0.25	0.25	0.25
	ovate	0.42	0.67	0.51	0.42	0.67	0.51	0.46	0.65	0.54	0.38	0.56	0.45	0.58	0.7	0.64	0.46	0.69	0.55	0.5	0.55	0.52
	pear-shaped	0.55	0.75	0.63	0.55	0.75	0.63	0.64	0.58	0.61	0.59	0.62	0.6	0.59	0.81	0.68	0.59	0.68	0.63	0.64	0.58	0.61
	rectangular	0.53	0.53	0.53	0.53	0.53	0.53	0.65	0.5	0.56	0.06	0.25	0.1	0.71	0.67	0.69	0.65	0.58	0.61	0.65	0.55	0.59
	slightly flattened	0.68	0.62	0.65	0.68	0.62	0.65	0.55	0.63	0.59	0.58	0.58	0.58	0.61	0.73	0.67	0.65	0.71	0.68	0.61	0.63	0.62
RODRIGUEZ2011	ellipsoid	0.8	0.72	0.76	0.85	0.7	0.77	0.79	0.83	0.81	0.77	0.73	0.75	0.87	0.83	0.85	0.86	0.78	0.82	0.78	0.83	0.81
	flat	0.77	0.98	0.86	0.74	0.89	0.81	0.85	0.83	0.84	0.97	0.91	0.94	0.97	0.97	0.97	0.98	0.96	0.97	0.92	0.91	0.92
	heart	0.76	0.76	0.76	0.82	0.88	0.85	0.97	0.93	0.95	0.53	0.64	0.58	0.77	0.87	0.81	0.76	0.87	0.81	0.71	0.86	0.77
	long	0.65	0.92	0.76	0.76	0.93	0.84	0.65	0.85	0.73	0.71	0.92	0.8	0.82	0.88	0.85	0.82	0.93	0.88	0.88	0.63	0.73
	obovoid	0.64	0.69	0.67	0.61	0.63	0.62	0.82	0.82	0.82	0.71	0.61	0.66	0.79	0.69	0.73	0.75	0.72	0.74	0.71	0.63	0.67
	oxheart	0.43	0.6	0.5	0.29	0.67	0.4	0.79	0.69	0.73	0.29	0.4	0.33	0.29	0.67	0.4	0.29	0.67	0.4	0.14	0.25	0.18
	rectangular	0.44	0.69	0.54	0.32	0.62	0.42	0.43	0.43	0.43	0.6	0.58	0.59	0.76	0.76	0.76	0.68	0.74	0.71	0.64	0.67	0.65
	round	0.92	0.61	0.73	0.88	0.66	0.75	0.64	0.73	0.68	0.75	0.84	0.79	0.83	0.83	0.83	0.83	0.85	0.84	0.77	0.79	0.78
VISA2014	ellipsoid	0.78	0.73	0.75	0.85	0.72	0.78	0.84	0.79	0.82	0.74	0.69	0.71	0.88	0.75	0.81	0.88	0.74	0.8	0.8	0.77	0.78
	flat	0.74	0.94	0.83	0.74	0.91	0.82	0.85	0.93	0.89	0.91	0.92	0.92	0.91	0.92	0.92	0.92	0.95	0.94	0.88	0.94	0.91
	heart	0.71	0.8	0.75	0.71	0.86	0.77	0.71	0.92	0.8	0.71	0.8	0.75	0.65	0.79	0.71	0.71	0.92	0.8	0.82	0.7	0.76
	long	0.73	0.85	0.79	0.87	0.72	0.79	0.6	0.69	0.64	0.73	0.73	0.73	0.87	0.81	0.84	0.87	0.81	0.84	0.6	0.69	0.64
	long rectangular	0.63	0.56	0.59	0.13	0.25	0.17	0.88	0.78	0.82	0	0	NA	0.38	0.6	0.46	0.5	1	0.67	0.38	0.5	0.43
	obovoid	0.75	0.78	0.76	0.61	0.77	0.68	0.82	0.72	0.77	0.75	0.66	0.7	0.79	0.73	0.76	0.75	0.75	0.75	0.75	0.66	0.7
	oxheart	0.57	0.8	0.67	0.57	1	0.73	0.57	0.44	0.5	0	0	NA	0.14	1	0.25	0.43	1	0.6	0.14	1	0.25
	rectangular	0.32	0.75	0.44	0.37	0.44	0.4	0.37	0.58	0.45	0.37	0.35	0.36	0.47	0.75	0.58	0.42	0.73	0.53	0.47	0.6	0.53
	round	0.96	0.63	0.76	0.87	0.66	0.75	0.85	0.73	0.78	0.74	0.74	0.74	0.85	0.78	0.82	0.91	0.8	0.85	0.87	0.75	0.8
LDA: Linear Discriminant Analysis; QDA: Quadratic Discriminant Analysis; MLR: Multinomial Logistic Regression; DT: Decision Trees ; RF: Random Forest; SVM: Support Vector Machine ; ANN: Artificial Neural Network
