# Supplementary material for: Machine Learning-Based Tomato Fruit Shape Classification System
Source: Plants (Basel). 2024 Aug 23;13(17):2357. doi: 10.3390/plants13172357 (PMC11397308; doi:10.3390/plants13172357)
Supplement: Supplementary file 1 [file plants-13-02357-s001.zip › Table S7.xlsx]

## Sheet: Hoja1
Table S7: Values for performance metrics (Precision, Recall and F1 score) of individual classes in automatic (Support Vector Machine) and visual classifications
	Automatic Classification			Expert Classification
	Precision	Recall	F1 score	Precision	Recall	F1 score
ellipsoid	0.92	0.593651	0.719048	0.860784	0.452941	0.572386
flat	1	0.866667	0.92	0.965686	0.735294	0.806863
heart	0.7	1	0.8	0.29798	0.367647	0.509524
long	0.4	0.9	0.546667	0.786765	0.772059	0.762068
obovoid	0.466667	1	0.62	0.705882	0.372549	0.466807
oxheart	0.5	0.5	0.47	0.288021	0.367647	0.451948
rectangular	1	0.666667	0.766667	0.336064	0.941176	0.517188
round	1	0.8	0.866667	0.615196	1	0.727451
