# Supplementary material for: Machine Learning-Based Tomato Fruit Shape Classification System
Source: Plants (Basel). 2024 Aug 23;13(17):2357. doi: 10.3390/plants13172357 (PMC11397308; doi:10.3390/plants13172357)
Supplement: Supplementary file 1 [file plants-13-02357-s001.zip › Table S1.csv]

Table S1: Descriptive statistics of all the Tomato Analyzer traits
	N	Mean	SD	Min	Q1	Median	Q3	Max	CV	IQ
Perimeter	1424	40.6	20.2	8.87	22.15	38.98	56.31	100.98	49.8	34.16
Area	1424	129.96	112.85	5.33	31.72	102.56	202.39	623.82	86.8	170.67
Width.Mid.height	1424	11.01	6.2	1.68	5.61	10.57	14.48	32.66	56.3	8.87
Width.Widest	1424	11.14	6.23	2.11	5.69	10.77	14.58	32.77	55.9	8.89
Height.Mid.width	1424	11.55	5.73	2.03	6.86	10.99	14.8	35.33	49.6	7.94
Height.Highest	1424	12.26	6.02	2.16	7.09	11.84	16.09	35.48	49.1	9
Fruit.Shape.Index.1	1424	1.21	0.42	0.49	0.88	1.16	1.43	3.42	34.7	0.55
Fruit.Shape.Index.2	1424	1.18	0.48	0.23	0.83	1.14	1.43	5.42	40.7	0.6
Proximal.Fruit.Blockiness.5.	1424	0.56	0.11	0.19	0.51	0.58	0.64	0.91	19.6	0.13
Distal.Fruit.Blockiness.5.	1424	0.44	0.11	0.08	0.39	0.46	0.5	0.89	25	0.11
Fruit.Shape.Triangle.5.	1424	1.44	0.73	0.3	1.09	1.27	1.52	7.06	50.7	0.43
Proximal.Fruit.Blockiness.20.	1424	0.86	0.07	0.5	0.82	0.87	0.9	1.21	8.1	0.08
Distal.Fruit.Blockiness.20.	1424	0.82	0.08	0.47	0.78	0.81	0.85	1.59	9.8	0.07
Fruit.Shape.Triangle.20.	1424	1.06	0.15	0.4	0.98	1.07	1.14	1.85	14.2	0.16
elliptic	1424	0.91	0.11	0	0.89	0.95	0.97	1	12.1	0.08
circular	1424	0.9	0.1	-0.14	0.88	0.92	0.96	1	11.1	0.08
rectangular.Index	1424	0.52	0.04	0.24	0.5	0.53	0.55	0.66	7.7	0.05
Heart.Shape	1424	0.34	0.49	0	0	0.14	0.45	1.98	144.1	0.45
Shoulder.Height	1424	0.04	0.15	0	0	0.01	0.04	3.26	375	0.04
Proximal.Angle.Micro.5.	1424	201.78	33.32	61.05	176.04	199.68	227.56	303.12	16.5	51.52
Proximal.Angle.Macro.20.	1424	103.29	45	6.77	68.73	100.59	135.62	353.48	43.6	66.89
Proximal.Angle.Micro.2.	1424	194.47	20.74	76.96	180.17	193.51	207.53	265.69	10.7	27.36
Proximal.Angle.Macro.10.	1424	170.34	40.59	32.55	141.51	166.26	199.77	287.45	23.8	58.26
Proximal.Indentation.Area	1424	0.08	0.12	0	0	0.03	0.11	1.03	150	0.11
Distal.Angle.Micro.5.	1424	154.21	41.75	0	139.84	161.57	172.92	359.99	27.1	33.08
Distal.Angle.Macro.20.	1424	97.39	26.64	20.04	79.1	96.56	116.14	182.21	27.4	37.04
Distal.Angle.Micro.2.	1424	165.75	54.61	0	153.83	171.9	179.57	359.92	32.9	25.74
Distal.Angle.Macro.10.	1424	139.37	35.69	2.09	122.65	141.15	157.08	359.8	25.6	34.43
Distal.Indentation.Area	1424	0.01	0.02	0	0	0	0	0.36	200	0
Distal.End.Protrusion	1424	0.03	0.09	0	0	0	0.02	1.02	300	0.02
Obovate	1424	0.05	0.09	0	0	0	0.1	0.49	180	0.1
Ovate	1424	0.12	0.09	0	0	0.13	0.17	0.4	75	0.17
V..Asymmetry	1424	6.05	6.7	0.01	2.11	4.03	7.54	70.91	110.7	5.43
H..Asymmetry.ob	1424	3.19	9.15	0	0	0	1.78	134.74	286.8	1.78
H..Asymmetry.ov	1424	9.7	10.86	0	0	7.03	15.58	92.35	112	15.58
Width.Widest.Pos	1424	0.48	0.07	0.18	0.44	0.48	0.52	0.8	14.6	0.08
Eccentricity	1424	0.71	0.07	0.32	0.67	0.72	0.76	1	9.9	0.09
Proximal.Eccentricity	1424	0.85	0.11	0.35	0.79	0.85	0.89	1.41	12.9	0.1
Distal.Eccentricity	1424	0.87	0.04	0.73	0.85	0.88	0.89	1.43	4.6	0.04
Internal.Fruit.Shape.Index	1424	1.13	0.4	0.35	0.85	1.08	1.32	3.31	35.4	0.47
Obovate..Ellipse.	1424	0.47	0.08	0.02	0.42	0.48	0.52	0.76	17	0.1
N: number of data considered; SD: standard desviation; Min.: minimum value; Max.: maximum value; Q1: first quartile (25th percentile); Q3; third quartile (75th percentile); CV: coefficient of variation; IQ: interquartile range
