# Supplementary material for: Machine Learning-Based Tomato Fruit Shape Classification System
Source: Plants (Basel). 2024 Aug 23;13(17):2357. doi: 10.3390/plants13172357 (PMC11397308; doi:10.3390/plants13172357)
Supplement: Supplementary file 1 [file plants-13-02357-s001.zip › Table S2.csv]

Table S2: Frequencies of shape classes across the different classification systems
	Class	n test subset	n train subset	n total	Relative Frequency (%)
RODRIGUEZ2011	ellipsoid	74	298	372	26.1
	flat	66	264	330	23.2
	heart	17	70	87	6.1
	long	17	72	89	6.2
	obovoid	28	112	140	9.8
	oxheart	7	32	39	2.7
	rectangular	25	102	127	8.9
	round	48	192	240	16.9
VISA2014	ellipsoid	74	299	373	26.2
	flat	66	264	330	23.2
	heart	17	70	87	6.1
	long	15	64	79	5.5
	long rectangular	8	34	42	2.9
	obovoid	28	112	140	9.8
	oxheart	7	32	39	2.7
	rectangular	19	76	95	6.7
	round	47	192	239	16.8
UPOV	circular	44	180	224	15.7
	cylindrical	23	95	118	8.3
	elliptic	57	232	289	20.3
	flattened	38	152	190	13.3
	heart-shaped	21	86	107	7.5
	obovate	4	16	20	1.4
	ovate	24	97	121	8.5
	pear-shaped	22	88	110	7.7
	rectangular	17	72	89	6.2
	slightly flattened	31	125	156	11
IPGRI	cylindrical	28	113	141	9.9
	ellipsoid	37	152	189	13.3
	flattened	38	152	190	13.3
	heart-shaped	23	92	115	8.1
	high rounded	53	214	267	18.8
	pyriform	27	111	138	9.7
	rounded	45	182	227	15.9
	slightly flattened	31	126	157	11
n test subset: number of fruits in test partition subset; n train subset: number of fruits in test partition subset; n: number total of fruits (n test+ n train); relative frequency: number of fruits for class divided by the total of fruits in system
