# Supplementary material for: Machine Learning-Based Tomato Fruit Shape Classification System
Source: Plants (Basel). 2024 Aug 23;13(17):2357. doi: 10.3390/plants13172357 (PMC11397308; doi:10.3390/plants13172357)
Supplement: Supplementary file 1 [file plants-13-02357-s001.zip › Table S3.csv]

Table S3: Normality analysis for all Tomato Analyzer traits
	statistic	p.value	significance	method
Perimeter.W	0.964002209	2.55E-18	non-normal	Shapiro-Wilks test with Bonferroni Correction
Area.W	0.8893727	9.25E-31	non-normal	Shapiro-Wilks test with Bonferroni Correction
Width.Mid.height.W	0.944385536	9.83E-23	non-normal	Shapiro-Wilks test with Bonferroni Correction
Width.Widest.W	0.944762576	1.16E-22	non-normal	Shapiro-Wilks test with Bonferroni Correction
Height.Mid.width.W	0.957242165	5.26E-20	non-normal	Shapiro-Wilks test with Bonferroni Correction
Height.Highest.W	0.963751745	2.19E-18	non-normal	Shapiro-Wilks test with Bonferroni Correction
Fruit.Shape.Index.1.W	0.923526964	2.72E-26	non-normal	Shapiro-Wilks test with Bonferroni Correction
Fruit.Shape.Index.2.W	0.90961171	2.87E-28	non-normal	Shapiro-Wilks test with Bonferroni Correction
Proximal.Fruit.Blockiness.5..W	0.934952871	1.89E-24	non-normal	Shapiro-Wilks test with Bonferroni Correction
Distal.Fruit.Blockiness.5..W	0.947564827	4.17E-22	non-normal	Shapiro-Wilks test with Bonferroni Correction
Fruit.Shape.Triangle.5..W	0.74086691	1.78E-42	non-normal	Shapiro-Wilks test with Bonferroni Correction
Proximal.Fruit.Blockiness.20..W	0.925263282	5.02E-26	non-normal	Shapiro-Wilks test with Bonferroni Correction
Distal.Fruit.Blockiness.20..W	0.881202617	1.15E-31	non-normal	Shapiro-Wilks test with Bonferroni Correction
Fruit.Shape.Triangle.20..W	0.962350645	9.44E-19	non-normal	Shapiro-Wilks test with Bonferroni Correction
elliptic.W	0.649637496	4.23E-47	non-normal	Shapiro-Wilks test with Bonferroni Correction
circular.W	0.685016986	1.94E-45	non-normal	Shapiro-Wilks test with Bonferroni Correction
rectangular.Index.W	0.958612289	1.11E-19	non-normal	Shapiro-Wilks test with Bonferroni Correction
Heart.Shape.W	0.71924258	1.11E-43	non-normal	Shapiro-Wilks test with Bonferroni Correction
Shoulder.Height.W	0.169884182	1.07E-61	non-normal	Shapiro-Wilks test with Bonferroni Correction
Proximal.Angle.Micro.5..W	0.991767406	3.79E-07	non-normal	Shapiro-Wilks test with Bonferroni Correction
Proximal.Angle.Macro.20..W	0.949453607	1.01E-21	non-normal	Shapiro-Wilks test with Bonferroni Correction
Proximal.Angle.Micro.2..W	0.982325337	3.33E-12	non-normal	Shapiro-Wilks test with Bonferroni Correction
Proximal.Angle.Macro.10..W	0.992716613	1.76E-06	non-normal	Shapiro-Wilks test with Bonferroni Correction
Proximal.Indentation.Area.W	0.685432904	2.03E-45	non-normal	Shapiro-Wilks test with Bonferroni Correction
Distal.Angle.Micro.5..W	0.888260359	6.92E-31	non-normal	Shapiro-Wilks test with Bonferroni Correction
Distal.Angle.Macro.20..W	0.998500777	0.251919356	normal	Shapiro-Wilks test with Bonferroni Correction
Distal.Angle.Micro.2..W	0.828602463	1.54E-36	non-normal	Shapiro-Wilks test with Bonferroni Correction
Distal.Angle.Macro.10..W	0.860049997	8.46E-34	non-normal	Shapiro-Wilks test with Bonferroni Correction
Distal.Indentation.Area.W	0.263996799	1.54E-59	non-normal	Shapiro-Wilks test with Bonferroni Correction
Distal.End.Protrusion.W	0.402988739	7.05E-56	non-normal	Shapiro-Wilks test with Bonferroni Correction
Obovate.W	0.629049643	5.28E-48	non-normal	Shapiro-Wilks test with Bonferroni Correction
Ovate.W	0.908484647	2.03E-28	non-normal	Shapiro-Wilks test with Bonferroni Correction
V..Asymmetry.W	0.698214259	8.83E-45	non-normal	Shapiro-Wilks test with Bonferroni Correction
H..Asymmetry.ob.W	0.383091079	1.92E-56	non-normal	Shapiro-Wilks test with Bonferroni Correction
H..Asymmetry.ov.W	0.824041435	6.66E-37	non-normal	Shapiro-Wilks test with Bonferroni Correction
Width.Widest.Pos.W	0.963605563	2.00E-18	non-normal	Shapiro-Wilks test with Bonferroni Correction
Eccentricity.W	0.962299031	9.16E-19	non-normal	Shapiro-Wilks test with Bonferroni Correction
Proximal.Eccentricity.W	0.950871105	2.01E-21	non-normal	Shapiro-Wilks test with Bonferroni Correction
Distal.Eccentricity.W	0.847252421	5.73E-35	non-normal	Shapiro-Wilks test with Bonferroni Correction
Internal.Fruit.Shape.Index.W	0.919323684	6.46E-27	non-normal	Shapiro-Wilks test with Bonferroni Correction
Obovate..Ellipse..W	0.942521556	4.33E-23	non-normal	Shapiro-Wilks test with Bonferroni Correction
statistic: value of the Shapiro-Wilk statistic (W test) ; p.value: approximate p-value for the test (Royston 1995) ; significance: if p.value is higher than 0.05 then trait distributions are considered normal otherwise non-normal; method: the character string "Shapiro-Wilk test with Bonferroni Correction"
