# Supplementary material for: Machine Learning-Based Tomato Fruit Shape Classification System
Source: Plants (Basel). 2024 Aug 23;13(17):2357. doi: 10.3390/plants13172357 (PMC11397308; doi:10.3390/plants13172357)
Supplement: Supplementary file 1 [file plants-13-02357-s001.zip › Table S4.csv]

Table S4: Correlation matrix representing Spearman correlation coefficients between all the Tomato Analyzer features
	Perimeter	Area	Width.Mid.height	Width.Widest	Height.Mid.width	Height.Highest	Fruit.Shape.Index.1	Fruit.Shape.Index.2	Proximal.Fruit.Blockiness.5.	Distal.Fruit.Blockiness.5.	Fruit.Shape.Triangle.5.	Proximal.Fruit.Blockiness.20.	Distal.Fruit.Blockiness.20.	Fruit.Shape.Triangle.20.	elliptic	circular	rectangular.Index	Heart.Shape	Shoulder.Height	Proximal.Angle.Micro.5.	Proximal.Angle.Macro.20.	Proximal.Angle.Micro.2.	Proximal.Angle.Macro.10.	Proximal.Indentation.Area	Distal.Angle.Micro.5.	Distal.Angle.Macro.20.	Distal.Angle.Micro.2.	Distal.Angle.Macro.10.	Distal.Indentation.Area	Distal.End.Protrusion	Obovate	Ovate	V..Asymmetry	H..Asymmetry.ob	H..Asymmetry.ov	Width.Widest.Pos	Eccentricity	Proximal.Eccentricity	Distal.Eccentricity	Internal.Fruit.Shape.Index	Obovate..Ellipse.
Perimeter
Area	1.00****
Width.Mid.height	0.94****	0.95****
Width.Widest	0.95****	0.96****	1.00****
Height.Mid.width	0.90****	0.90****	0.76****	0.77****
Height.Highest	0.95****	0.95****	0.82****	0.83****	0.99****
Fruit.Shape.Index.1	-0.23****	-0.24****	-0.49****	-0.47****	0.14****	0.06*
Fruit.Shape.Index.2	-0.25****	-0.27****	-0.51****	-0.50****	0.11****	0.03ns	1.00****
Proximal.Fruit.Blockiness.5.	0.14****	0.13****	0.17****	0.18****	0.01ns	0.04ns	-0.27****	-0.28****
Distal.Fruit.Blockiness.5.	0.03ns	0.03ns	0.08**	0.08**	-0.10****	-0.07**	-0.25****	-0.23****	0.00ns
Fruit.Shape.Triangle.5.	0.06*	0.05ns	0.03ns	0.03ns	0.11****	0.09***	0.07**	0.06*	0.57****	-0.74****
Proximal.Fruit.Blockiness.20.	0.20****	0.20****	0.26****	0.26****	0.03ns	0.08**	-0.38****	-0.40****	0.73****	-0.12****	0.45****
Distal.Fruit.Blockiness.20.	-0.08**	-0.08**	-0.13****	-0.13****	-0.08**	-0.07**	0.14****	0.16****	-0.21****	0.74****	-0.69****	-0.39****
Fruit.Shape.Triangle.20.	0.16****	0.16****	0.23****	0.22****	0.08**	0.10***	-0.28****	-0.30****	0.53****	-0.53****	0.70****	0.78****	-0.84****
elliptic	-0.35****	-0.31****	-0.34****	-0.36****	-0.12****	-0.21****	0.30****	0.31****	-0.41****	-0.21****	-0.03ns	-0.52****	-0.05*	-0.26****
circular	-0.15****	-0.11****	0.00ns	-0.01ns	-0.12****	-0.18****	-0.29****	-0.29****	-0.05ns	-0.14****	0.07**	-0.02ns	-0.31****	0.16****	0.47****
rectangular.Index	0.11****	0.11****	0.20****	0.19****	-0.10***	-0.05ns	-0.42****	-0.43****	0.56****	0.49****	-0.08**	0.48****	0.33****	0.04ns	-0.27****	-0.11****
Heart.Shape	0.13****	0.14****	0.17****	0.17****	0.14****	0.12****	-0.11****	-0.13****	0.40****	-0.38****	0.54****	0.46****	-0.55****	0.61****	-0.03ns	0.29****	0.05ns
Shoulder.Height	0.36****	0.36****	0.45****	0.44****	0.16****	0.22****	-0.41****	-0.44****	0.29****	0.08**	0.07**	0.37****	-0.11****	0.27****	-0.47****	-0.09***	0.27****	0.28****
Proximal.Angle.Micro.5.	0.37****	0.37****	0.52****	0.52****	0.10****	0.18****	-0.64****	-0.67****	0.43****	0.10***	0.13****	0.52****	-0.21****	0.40****	-0.51****	0.12****	0.39****	0.29****	0.64****
Proximal.Angle.Macro.20.	0.24****	0.25****	0.47****	0.46****	-0.10***	-0.02ns	-0.91****	-0.92****	0.33****	0.14****	0.03ns	0.54****	-0.26****	0.44****	-0.37****	0.25****	0.42****	0.21****	0.45****	0.68****
Proximal.Angle.Micro.2.	0.19****	0.20****	0.28****	0.28****	0.07**	0.11****	-0.30****	-0.33****	0.27****	0.01ns	0.13****	0.31****	-0.16****	0.26****	-0.29****	0.12****	0.19****	0.25****	0.50****	0.63****	0.33****
Proximal.Angle.Macro.10.	0.32****	0.33****	0.54****	0.53****	-0.02ns	0.06*	-0.87****	-0.89****	0.44****	0.14****	0.10***	0.57****	-0.25****	0.46****	-0.45****	0.22****	0.47****	0.26****	0.57****	0.82****	0.89****	0.44****
Proximal.Indentation.Area	0.44****	0.44****	0.59****	0.59****	0.15****	0.23****	-0.70****	-0.73****	0.46****	0.13****	0.12****	0.55****	-0.20****	0.42****	-0.59****	0.04ns	0.43****	0.28****	0.70****	0.90****	0.72****	0.62****	0.86****
Distal.Angle.Micro.5.	0.13****	0.14****	0.31****	0.30****	-0.14****	-0.08**	-0.67****	-0.66****	0.12****	0.55****	-0.40****	0.14****	0.27****	-0.11****	-0.22****	0.17****	0.48****	-0.09**	0.28****	0.41****	0.57****	0.20****	0.55****	0.44****
Distal.Angle.Macro.20.	0.21****	0.23****	0.47****	0.46****	-0.13****	-0.05*	-0.97****	-0.96****	0.18****	0.27****	-0.12****	0.28****	-0.07**	0.19****	-0.26****	0.30****	0.38****	0.05ns	0.36****	0.57****	0.86****	0.26****	0.80****	0.63****	0.65****
Distal.Angle.Micro.2.	0.08**	0.09***	0.23****	0.22****	-0.14****	-0.09***	-0.55****	-0.54****	0.09**	0.53****	-0.39****	0.08**	0.29****	-0.15****	-0.16****	0.14****	0.41****	-0.11****	0.21****	0.31****	0.45****	0.15****	0.45****	0.34****	0.69****	0.53****
Distal.Angle.Macro.10.	0.15****	0.17****	0.37****	0.36****	-0.14****	-0.08**	-0.81****	-0.80****	0.18****	0.51****	-0.31****	0.18****	0.18****	-0.04ns	-0.21****	0.28****	0.49****	-0.03ns	0.27****	0.47****	0.69****	0.24****	0.65****	0.52****	0.78****	0.81****	0.64****
Distal.Indentation.Area	0.19****	0.18****	0.29****	0.28****	-0.05ns	0.03ns	-0.46****	-0.47****	0.14****	0.33****	-0.18****	0.20****	0.14****	0.02ns	-0.36****	-0.12****	0.34****	-0.02ns	0.26****	0.36****	0.42****	0.18****	0.42****	0.41****	0.49****	0.45****	0.46****	0.48****
Distal.End.Protrusion	0.06*	0.04ns	-0.10****	-0.09***	0.26****	0.23****	0.52****	0.50****	-0.04ns	-0.57****	0.48****	-0.03ns	-0.35****	0.24****	0.06*	-0.21****	-0.43****	0.17****	-0.15****	-0.25****	-0.44****	-0.10***	-0.40****	-0.27****	-0.67****	-0.49****	-0.63****	-0.63****	-0.30****
Obovate	-0.19****	-0.20****	-0.27****	-0.26****	-0.11****	-0.12****	0.32****	0.34****	-0.49****	0.45****	-0.63****	-0.61****	0.68****	-0.76****	0.03ns	-0.21****	-0.18****	-0.69****	-0.22****	-0.35****	-0.42****	-0.21****	-0.44****	-0.37****	0.01ns	-0.24****	0.08**	-0.06*	-0.05ns	-0.13****
Ovate	0.18****	0.18****	0.23****	0.23****	0.12****	0.14****	-0.24****	-0.25****	0.57****	-0.49****	0.71****	0.74****	-0.76****	0.92****	-0.25****	0.15****	0.04ns	0.64****	0.24****	0.36****	0.37****	0.23****	0.40****	0.37****	-0.13****	0.15****	-0.15****	-0.05ns	0.00ns	0.23****	-0.78****
V..Asymmetry	0.75****	0.73****	0.71****	0.72****	0.62****	0.69****	-0.21****	-0.24****	0.06*	0.00ns	-0.01ns	0.25****	-0.07*	0.18****	-0.58****	-0.27****	-0.02ns	0.07**	0.38****	0.39****	0.27****	0.22****	0.32****	0.45****	0.13****	0.21****	0.08**	0.12****	0.28****	0.07**	-0.13****	0.15****
H..Asymmetry.ob	-0.11****	-0.12****	-0.18****	-0.17****	-0.04ns	-0.04ns	0.28****	0.29****	-0.51****	0.45****	-0.64****	-0.60****	0.66****	-0.74****	0.00ns	-0.21****	-0.18****	-0.69****	-0.19****	-0.31****	-0.37****	-0.18****	-0.39****	-0.32****	0.03ns	-0.20****	0.09***	-0.04ns	-0.02ns	-0.12****	0.98****	-0.78****	-0.04ns
H..Asymmetry.ov	0.51****	0.50****	0.50****	0.50****	0.44****	0.47****	-0.19****	-0.22****	0.51****	-0.48****	0.66****	0.66****	-0.67****	0.81****	-0.35****	-0.02ns	0.03ns	0.59****	0.33****	0.40****	0.33****	0.24****	0.39****	0.44****	-0.15****	0.13****	-0.19****	-0.08**	0.03ns	0.30****	-0.78****	0.83****	0.44****	-0.78****
Width.Widest.Pos	-0.15****	-0.16****	-0.24****	-0.23****	-0.05ns	-0.07**	0.36****	0.37****	-0.43****	0.32****	-0.47****	-0.70****	0.66****	-0.81****	0.20****	-0.20****	-0.09**	-0.51****	-0.25****	-0.38****	-0.47****	-0.23****	-0.47****	-0.40****	-0.02ns	-0.26****	0.01ns	-0.11****	-0.08**	-0.08**	0.68****	-0.88****	-0.15****	0.64****	-0.65****
Eccentricity	-0.04ns	-0.03ns	0.07**	0.07*	-0.18****	-0.16****	-0.43****	-0.42****	0.18****	0.06*	0.01ns	0.27****	-0.16****	0.22****	0.00ns	0.24****	0.23****	0.13****	0.11****	0.24****	0.43****	0.13****	0.37****	0.25****	0.33****	0.39****	0.26****	0.36****	0.16****	-0.31****	-0.28****	0.19****	-0.02ns	-0.27****	0.10****	-0.28****
Proximal.Eccentricity	0.18****	0.18****	0.35****	0.34****	-0.12****	-0.04ns	-0.72****	-0.73****	0.33****	0.08**	0.07*	0.49****	-0.25****	0.40****	-0.34****	0.13****	0.35****	0.18****	0.37****	0.57****	0.74****	0.31****	0.71****	0.61****	0.45****	0.67****	0.34****	0.52****	0.37****	-0.34****	-0.39****	0.35****	0.24****	-0.36****	0.32****	-0.43****	0.80****
Distal.Eccentricity	0.03ns	0.03ns	0.07**	0.07**	-0.13****	-0.08**	-0.28****	-0.28****	0.11****	0.28****	-0.21****	0.14****	0.15****	-0.05*	-0.28****	-0.13****	0.23****	-0.13****	0.13****	0.17****	0.27****	0.05ns	0.24****	0.23****	0.33****	0.25****	0.28****	0.29****	0.28****	-0.28****	0.03ns	-0.06*	0.15****	0.04ns	-0.04ns	-0.02ns	0.60****	0.47****
Internal.Fruit.Shape.Index	-0.22****	-0.23****	-0.47****	-0.46****	0.13****	0.05*	0.96****	0.96****	-0.23****	-0.26****	0.10***	-0.33****	0.11****	-0.23****	0.35****	-0.26****	-0.37****	-0.08**	-0.39****	-0.61****	-0.87****	-0.28****	-0.83****	-0.67****	-0.64****	-0.95****	-0.53****	-0.78****	-0.45****	0.48****	0.25****	-0.20****	-0.21****	0.21****	-0.16****	0.30****	-0.28****	-0.61****	-0.19****
Obovate..Ellipse.	-0.02ns	-0.03ns	-0.16****	-0.15****	0.16****	0.12****	0.51****	0.50****	-0.09***	0.06*	-0.05ns	-0.22****	0.27****	-0.26****	0.10***	-0.18****	-0.09***	-0.09***	-0.15****	-0.30****	-0.50****	-0.14****	-0.44****	-0.32****	-0.30****	-0.48****	-0.20****	-0.35****	-0.21****	0.22****	0.27****	-0.21****	-0.09***	0.25****	-0.17****	0.28****	-0.88****	-0.83****	-0.55****	0.42****
The asterisks indicate the level of significance (p): p < 0.0001= ****; p < 0.001 = ***; p < 0.01 = **; p <= 0.05 = *; p >0.05 = ns
