# Supplementary material for: Machine Learning-Based Tomato Fruit Shape Classification System
Source: Plants (Basel). 2024 Aug 23;13(17):2357. doi: 10.3390/plants13172357 (PMC11397308; doi:10.3390/plants13172357)
Supplement: Supplementary file 1 [file plants-13-02357-s001.zip › Table S5.csv]

Table S5: Traits selected and ranked by Recursive Feature Selection in each dataset
	Dataset
Rank	IPGRI	UPOV	RODRIGUEZ2011	VISA2014
1	Fruit.Shape.Index.2	Fruit.Shape.Index.2	Fruit.Shape.Index.2	Fruit.Shape.Index.2
2	circular	Distal.Angle.Macro.10.	Distal.Angle.Macro.10.	Distal.Angle.Macro.20.
3	Distal.Angle.Macro.20.	circular	Distal.Angle.Macro.20.	Distal.Angle.Macro.10.
4	Fruit.Shape.Triangle.20.	Distal.Angle.Macro.20.	Proximal.Angle.Macro.20.	circular
5	Distal.Angle.Macro.10.	Proximal.Angle.Macro.10.	circular	elliptic
6	Internal.Fruit.Shape.Index	Proximal.Angle.Macro.20.	elliptic	Proximal.Fruit.Blockiness.20.
7	Proximal.Angle.Macro.20.	Distal.Fruit.Blockiness.5.	Proximal.Fruit.Blockiness.20.	rectangular.Index
8	Proximal.Indentation.Area	Proximal.Fruit.Blockiness.20.	rectangular.Index	Internal.Fruit.Shape.Index
9	elliptic	elliptic	Internal.Fruit.Shape.Index	Proximal.Angle.Macro.20.
10	rectangular.Index	Distal.Fruit.Blockiness.20.	Proximal.Angle.Micro.5.	Proximal.Angle.Micro.5.
11	Proximal.Fruit.Blockiness.20.	Internal.Fruit.Shape.Index	Ovate	Distal.Fruit.Blockiness.5.
12	Proximal.Angle.Macro.10.	rectangular.Index	Width.Widest	V..Asymmetry
13	Distal.Fruit.Blockiness.5.	Fruit.Shape.Triangle.5.	H..Asymmetry.ov	Fruit.Shape.Triangle.20.
14	Proximal.Eccentricity	Width.Widest.Pos	Proximal.Eccentricity	Proximal.Angle.Macro.10.
15	Proximal.Angle.Micro.5.	V..Asymmetry	Proximal.Angle.Macro.10.	Ovate
16	Height.Highest	Proximal.Indentation.Area	Distal.Fruit.Blockiness.5.	Fruit.Shape.Triangle.5.
17	Area	Distal.Angle.Micro.5.	Proximal.Indentation.Area	Height.Highest
18	Width.Widest	Proximal.Angle.Micro.5.	Width.Widest.Pos	Obovate..Ellipse.
19	H..Asymmetry.ov	Fruit.Shape.Triangle.20.
20	H..Asymmetry.ob	Obovate..Ellipse.
21	Fruit.Shape.Triangle.5.	Width.Widest
22	Width.Widest.Pos	Height.Highest
23	Distal.End.Protrusion	Area
24	V..Asymmetry	Eccentricity
25	Obovate	Distal.Eccentricity
26	Obovate..Ellipse.	H..Asymmetry.ov
27		Ovate
28		Distal.End.Protrusion
